# Supplementary material for: In Silico and In Vitro Screening and Mechanisms of Angiotensin I-Converting Enzyme Inhibitory Peptides from Protein Hydrolysates of Royal Jelly
Source: Foods. 2026 Apr 29;15(9):1536. doi: 10.3390/foods15091536 (PMC13164353; doi:10.3390/foods15091536)
Supplement: Supplementary file 1 [file foods-15-01536-s001.zip]

Archive with 3 entries (2 files):
- foods-4232823-supplementary/
- foods-4232823-supplementary/Supporting_Information.pdf
- foods-4232823-supplementary/Table S1 57 peptides were identified in C4-1 via mass spectrometry.xlsx
