# Supplementary material for: In Silico and In Vitro Screening and Mechanisms of Angiotensin I-Converting Enzyme Inhibitory Peptides from Protein Hydrolysates of Royal Jelly
Source: Foods. 2026 Apr 29;15(9):1536. doi: 10.3390/foods15091536 (PMC13164353; doi:10.3390/foods15091536)
Supplement: Supplementary file 1 [file foods-15-01536-s001.zip › foods-4232823-supplementary/Table S1 57 peptides were identified in C4-1 via mass spectrometry.xlsx]

## Sheet: Sheet1
Peptide< ProteinMetrics Confidential >	Modification Type(s)	Observedm/z	z	Observed(M+H)	Calc.mass (M+H)	Mass error(ppm)	Startingposition	Score	Protein Name	Scan Time	Intensity
L.KPYPDWSF.A		1039.49	1	1039.49	1039.49	-0.4	106	524.2	>tr|A0A1Q1N6G0|A0A1Q1N6G0_APICA Bee-milk protein OS=Apis mellifera carnica OX=88217 GN=MRJP2 PE=3 SV=1	43.6116	1019010000
N.FDDVNFR.I		912.42	1	912.42	912.421	-1.1	395	513.6	>sp|O18330|MRJP1_APIME Major royal jelly protein 1 OS=Apis mellifera OX=7460 GN=MRJP1 PE=1 SV=1	25.5973	1287500000
L.KPYPDWS.F		892.419	1	892.419	892.42	-1	106	420.2	>tr|A0A1Q1N6G0|A0A1Q1N6G0_APICA Bee-milk protein OS=Apis mellifera carnica OX=88217 GN=MRJP2 PE=3 SV=1	22.4927	16175000000
C.DRLWVL.D		801.458	1	801.458	801.462	-4.7	133	295.3	>sp|O18330|MRJP1_APIME Major royal jelly protein 1 OS=Apis mellifera OX=7460 GN=MRJP1 PE=1 SV=1	48.3551	8399900000
L.RYDGVPS.T		793.383	1	793.383	793.384	-1.7	83	400.5	>tr|A0A1Q1N6G0|A0A1Q1N6G0_APICA Bee-milk protein OS=Apis mellifera carnica OX=88217 GN=MRJP2 PE=3 SV=1	11.5888	2180200000
F.FDYDFG.S		763.292	1	763.292	763.293	-2.3	40	412.5	>sp|O18330|MRJP1_APIME Major royal jelly protein 1 OS=Apis mellifera OX=7460 GN=MRJP1 PE=1 SV=1	40.8725	16031000000
W.KYFDY.D		735.334	1	735.334	735.335	-0.6	39	367.2	>tr|A0A1Q1N6G0|A0A1Q1N6G0_APICA Bee-milk protein OS=Apis mellifera carnica OX=88217 GN=MRJP2 PE=3 SV=1	25.6662	2121600000
W.KFFDY.D		719.338	1	719.338	719.34	-2.2	38	361	>sp|O18330|MRJP1_APIME Major royal jelly protein 1 OS=Apis mellifera OX=7460 GN=MRJP1 PE=1 SV=1	32.4756	8545200000
A.PISLIH.R		679.413	1	679.413	679.414	-1.8	316	368.1	>tr|A0A7M7GS41|A0A7M7GS41_APIME Mitogen-activated protein kinase kinase kinase 10 isoform X2 OS=Apis mellifera OX=7460 GN=LOC411566 PE=3 SV=1	26.1312	1423100000
D.KFDRL.W		678.392	1	678.392	678.393	-1.4	132	345.1	>tr|A0A1Q1N6G0|A0A1Q1N6G0_APICA Bee-milk protein OS=Apis mellifera carnica OX=88217 GN=MRJP2 PE=3 SV=1	10.8056	1253600000
T.KNYPF.D		668.339	1	668.339	668.34	-1.3	64	418	>tr|A0A1Q1N6G0|A0A1Q1N6G0_APICA Bee-milk protein OS=Apis mellifera carnica OX=88217 GN=MRJP2 PE=3 SV=1	19.214	15872000000
N.DINFR.I		664.34	1	664.34	664.341	-2	397	364.6	>tr|A0A7M6W5F9|A0A7M6W5F9_APIME Major royal jelly protein 7 OS=Apis mellifera OX=7460 GN=409555 PE=2 SV=1	18.3325	3405500000
I.QDVRF.D		664.329	1	664.329	664.341	-18.7	1222	288.1	>tr|A0A7M7L0P4|A0A7M7L0P4_APIME HECT-type E3 ubiquitin transferase OS=Apis mellifera OX=7460 GN=LOC411536 PE=4 SV=1	33.7498	1322100000
W.KHIDF.D		659.35	1	659.35	659.351	-1.7	44	343.6	>sp|Q17060|MRJP3_APIME Major royal jelly protein 3 OS=Apis mellifera OX=7460 GN=MRJP3 PE=1 SV=1	10.7155	9377100000
H.IDFDF.G		656.291	1	656.291	656.293	-1.8	46	416.2	>tr|D3Y5T0|D3Y5T0_APIME Bee-milk protein OS=Apis mellifera OX=7460 PE=2 SV=1	51.2643	15015200000
N.DFNFN.D		656.267	1	656.267	656.268	-1	395	267.3	>sp|Q17060|MRJP3_APIME Major royal jelly protein 3 OS=Apis mellifera OX=7460 GN=MRJP3 PE=1 SV=1	33.0775	4208100000
D.DVNFR.I		650.325	1	650.325	650.326	-1	397	419.8	>sp|O18330|MRJP1_APIME Major royal jelly protein 1 OS=Apis mellifera OX=7460 GN=MRJP1 PE=1 SV=1	12.9511	15551000000
Y.YSPVAS.T		623.304	1	623.304	623.304	0.2	267	340.7	>sp|O18330|MRJP1_APIME Major royal jelly protein 1 OS=Apis mellifera OX=7460 GN=MRJP1 PE=1 SV=1	12.2609	10050000000
L.NTRC[+57.021]ENPDNDRTPFK.I	C[+57]	621.951	3	1863.84	1863.84	-1.6	413	678.3	>sp|O18330|MRJP1_APIME Major royal jelly protein 1 OS=Apis mellifera OX=7460 GN=MRJP1 PE=1 SV=1	11.5909	1798200000
L.SNRM[+15.995]QKIINN.D	M[+16]	617.321	2	1233.63	1233.64	-1.5	385	400.4	>sp|Q17060|MRJP3_APIME Major royal jelly protein 3 OS=Apis mellifera OX=7460 GN=MRJP3 PE=1 SV=1	7.3292	8638000000
K.FFDY.D		591.244	1	591.244	591.245	-1	39	295.3	>sp|O18330|MRJP1_APIME Major royal jelly protein 1 OS=Apis mellifera OX=7460 GN=MRJP1 PE=1 SV=1	38.4399	12174000000
H.VPIFD.R		590.318	1	590.318	590.318	-1.4	366	301.8	>sp|O18330|MRJP1_APIME Major royal jelly protein 1 OS=Apis mellifera OX=7460 GN=MRJP1 PE=1 SV=1	33.9387	7098700000
K.IIAPPERKYS.V		587.335	2	1173.66	1173.66	-0.3	330	414.2	>tr|A0A7M7IPY3|A0A7M7IPY3_APIME Uncharacterized protein OS=Apis mellifera OX=7460 GN=551176 PE=4 SV=1	14.7671	1756200000
A.HDVPL.F		580.294	1	580.294	580.309	-25.1	1435	267.1	>tr|A0A7M7MQI3|A0A7M7MQI3_APIME Dynein heavy chain 12, axonemal OS=Apis mellifera OX=7460 GN=LOC413097 PE=3 SV=1	24.8614	1109480000
S.NRM[+15.995]QKIINN.D	M[+16]	573.806	2	1146.6	1146.61	-0.8	386	352.8	>sp|Q17060|MRJP3_APIME Major royal jelly protein 3 OS=Apis mellifera OX=7460 GN=MRJP3 PE=1 SV=1	7.2309	1438100000
R.TVPVC[+57.021]APKLH.V	C[+57]	561.31	2	1121.61	1121.61	-0.8	147	436.9	>tr|A0A1Q1N6G0|A0A1Q1N6G0_APICA Bee-milk protein OS=Apis mellifera carnica OX=88217 GN=MRJP2 PE=3 SV=1	18.5222	1288100000
L.SNRM[+15.995]QKIIN.N	M[+16]	560.3	2	1119.59	1119.59	-1.6	385	331.5	>sp|Q17060|MRJP3_APIME Major royal jelly protein 3 OS=Apis mellifera OX=7460 GN=MRJP3 PE=1 SV=1	7.3562	7676100000
H.NSDDSFHRL.T		545.75	2	1090.49	1090.49	0.7	218	527.1	>sp|O18330|MRJP1_APIME Major royal jelly protein 1 OS=Apis mellifera OX=7460 GN=MRJP1 PE=1 SV=1	15.0861	3516500000
K.YILK.A		536.344	1	536.344	536.344	-0.3	982	290.3	>tr|A0A7M7GQP4|A0A7M7GQP4_APIME Protocadherin-like wing polarity protein stan isoform X3 OS=Apis mellifera OX=7460 GN=LOC551848 PE=4 SV=1	12.8753	3333400000
Y.YSPVA.S		536.272	1	536.272	536.272	0.1	267	335.2	>sp|O18330|MRJP1_APIME Major royal jelly protein 1 OS=Apis mellifera OX=7460 GN=MRJP1 PE=1 SV=1	13.8236	8193200000
D.RTPF.K		520.289	1	520.289	520.288	1.2	423	325.8	>sp|O18330|MRJP1_APIME Major royal jelly protein 1 OS=Apis mellifera OX=7460 GN=MRJP1 PE=1 SV=1	11.8837	2104500000
N.RM[+15.995]QKIINN.D	M[+16]	516.784	2	1032.56	1032.56	-1.5	387	295.1	>sp|Q17060|MRJP3_APIME Major royal jelly protein 3 OS=Apis mellifera OX=7460 GN=MRJP3 PE=1 SV=1	6.9523	2808900000
G.NILR.G		515.33	1	515.33	515.33	-0.2	20	270	>sp|O18330|MRJP1_APIME Major royal jelly protein 1 OS=Apis mellifera OX=7460 GN=MRJP1 PE=1 SV=1	9.9682	2321400000
L.RYDGVPSTL.N		504.262	2	1007.52	1007.52	0.5	83	368	>tr|A0A1Q1N6G0|A0A1Q1N6G0_APICA Bee-milk protein OS=Apis mellifera carnica OX=88217 GN=MRJP2 PE=3 SV=1	26.4553	1410600000
E.HDRSVM[+15.995]IQ.A	M[+16]	501.245	2	1001.48	1001.48	-0.2	484	432.2	>tr|A0A8U0WQ67|A0A8U0WQ67_APIME Glucose oxidase OS=Apis mellifera OX=7460 GN=406081 PE=2 SV=1	8.4719	1094700000
V.GFLR.L		492.293	1	492.293	492.293	0.6	1287	293.4	>tr|A0A7M7IIW4|A0A7M7IIW4_APIME Voltage-dependent calcium channel type A subunit alpha-1 isoform X14 OS=Apis mellifera OX=7460 GN=408764 PE=3 SV=1	12.2442	1134500000
K.TLHI.T		483.293	1	483.293	483.293	0.1	36	323.6	>tr|A0A7M7H280|A0A7M7H280_APIME Sortilin-related receptor OS=Apis mellifera OX=7460 GN=408987 PE=3 SV=1	16.5844	1372400000
P.SYPI.S		479.25	1	479.25	479.25	-0.2	706	272.6	>tr|A0A7M7MUK6|A0A7M7MUK6_APIME protein-tyrosine-phosphatase OS=Apis mellifera OX=7460 GN=LOC413569 PE=3 SV=1	20.9753	12459000000
I.SIHL.-		469.277	1	469.277	469.277	0.2	429	366.7	>sp|O18330|MRJP1_APIME Major royal jelly protein 1 OS=Apis mellifera OX=7460 GN=MRJP1 PE=1 SV=1	15.8686	1190500000
H.SYPV.L		465.234	1	465.234	465.234	0	1965	252.6	>tr|A0A7M7IIW4|A0A7M7IIW4_APIME Voltage-dependent calcium channel type A subunit alpha-1 isoform X14 OS=Apis mellifera OX=7460 GN=408764 PE=3 SV=1	13.7898	6272300000
T.LLPI.P		455.323	1	455.323	455.323	-0.1	1723	255.2	>tr|A0A7M7H280|A0A7M7H280_APIME Sortilin-related receptor OS=Apis mellifera OX=7460 GN=408987 PE=3 SV=1	39.3553	2300200000
S.DDSFHRL.T		445.212	2	889.416	889.416	-0.1	220	514	>sp|O18330|MRJP1_APIME Major royal jelly protein 1 OS=Apis mellifera OX=7460 GN=MRJP1 PE=1 SV=1	15.8146	4841100000
W.KFF.D		441.249	1	441.249	441.25	-0.7	38	266.9	>sp|O18330|MRJP1_APIME Major royal jelly protein 1 OS=Apis mellifera OX=7460 GN=MRJP1 PE=1 SV=1	20.6735	1209500000
F.VTVPRYK.G		431.761	2	862.515	862.515	0.1	82	308.9	>tr|D3JZ08|D3JZ08_APIME Bee-milk protein OS=Apis mellifera OX=7460 PE=2 SV=1	12.2507	2518800000
L.RYNGVPS.S		396.703	2	792.399	792.4	-0.7	82	328.9	>sp|O18330|MRJP1_APIME Major royal jelly protein 1 OS=Apis mellifera OX=7460 GN=MRJP1 PE=1 SV=1	10.2434	6260700000
L.GRIPIGGT.D		385.73	2	770.452	770.452	-0.1	141	349.8	>tr|A0A7M7H494|A0A7M7H494_APIME Glucosylceramidase OS=Apis mellifera OX=7460 GN=409708 PE=3 SV=1	15.8197	1319800000
Y.HNSDDSFHR.L		372.16	3	1114.46	1114.47	-1.9	217	693	>sp|O18330|MRJP1_APIME Major royal jelly protein 1 OS=Apis mellifera OX=7460 GN=MRJP1 PE=1 SV=1	6.4287	4371200000
D.SFHRL.T		330.185	2	659.362	659.362	-0.1	222	421.8	>sp|O18330|MRJP1_APIME Major royal jelly protein 1 OS=Apis mellifera OX=7460 GN=MRJP1 PE=1 SV=1	9.1665	16709000000
L.LVYLH.K		322.692	2	644.376	644.377	-1	170	350.9	>tr|A0A7M7GTX4|A0A7M7GTX4_APIME FAS-associated factor 2 OS=Apis mellifera OX=7460 GN=LOC412414 PE=4 SV=1	17.0272	1109160000
A.LLREL.L		322.21	2	643.413	643.414	-0.6	359	294.9	>tr|A0A7M7GJP9|A0A7M7GJP9_APIME 1-phosphatidylinositol 4-kinase OS=Apis mellifera OX=7460 GN=LOC551182 PE=3 SV=1	18.662	1087600000
R.SYPLK.V		304.176	2	607.345	607.345	-0.2	1022	265.3	>tr|A0A7M7GMY1|A0A7M7GMY1_APIME TBC1 domain family member 1 isoform X2 OS=Apis mellifera OX=7460 GN=409346 PE=4 SV=1	10.6775	1208700000
Q.VEIPH.D		297.666	2	594.325	594.325	0.2	168	420.6	>sp|O18330|MRJP1_APIME Major royal jelly protein 1 OS=Apis mellifera OX=7460 GN=MRJP1 PE=1 SV=1	15.366	14117000000
S.FHRL.T		286.669	2	572.33	572.33	-0.5	223	275.7	>sp|O18330|MRJP1_APIME Major royal jelly protein 1 OS=Apis mellifera OX=7460 GN=MRJP1 PE=1 SV=1	9.1691	2156800000
E.FHLR.L		286.669	2	572.33	572.33	-0.6	3736	260.8	>tr|A0A7M7KYX0|A0A7M7KYX0_APIME Dynein heavy chain, cytoplasmic isoform X5 OS=Apis mellifera OX=7460 GN=LOC725068 PE=3 SV=1	8.1504	1167100000
L.HDFF.Y		283.124	2	565.24	565.241	-0.8	1147	273.9	>tr|A0A7M7GA05|A0A7M7GA05_APIME acetyl-CoA carboxylase OS=Apis mellifera OX=7460 GN=LOC552286 PE=4 SV=1	18.7405	8804700000
P.IVHL.D		241.16	2	481.313	481.313	-0.5	1082	256.1	>tr|A0A7M7H069|A0A7M7H069_APIME Fatty acid synthase OS=Apis mellifera OX=7460 GN=412815 PE=4 SV=1	10.8106	1432600000
S.IHL.-		191.626	2	382.245	382.245	0.7	430	262.8	>sp|O18330|MRJP1_APIME Major royal jelly protein 1 OS=Apis mellifera OX=7460 GN=MRJP1 PE=1 SV=1	12.4447	9629900000
